# Supplementary material for: Water pre-filtration methods to improve environmental DNA detection by real-time PCR and metabarcoding
Source: PLoS One. 2021 May 7;16(5):e0250162. doi: 10.1371/journal.pone.0250162 (PMC8104373; doi:10.1371/journal.pone.0250162)
Supplement: S1 Table — Water samples were collected from the Sagami River system on 9 June 2018, and 57 species were detected. The table shows the total read numbers obtained from eight PCR replicates of each sample. (XLSX) [file pone.0250162.s005.xlsx]

## Sheet: S1 Table
		Taxonomy	All	NoPre 1st	NoPre 2nd	NoPre 3rd	NoPre All	840µm 1st	840µm 2nd	840µm 3rd	840µm All	200µm 1st	200µm 2nd	200µm 3rd	200µm All	50µm 1st	50µm 2nd	50µm 3rd	50µm All	10µm 1st	10µm 2nd	10µm 3rd	10µm All	Commonly detected species
		gb|AB006953|Carassius_auratus_(["Cypriniformes;"]_["Cyprinidae;"])	210546	12474	10655	12032	35161	15219	13785	18640	47644	12494	17658	20348	50500	15802	14365	5599	35766	11544	12851	17080	41475	*
		gb|AB038556|Anguilla_japonica_(["Anguilliformes;"]_["Anguillidae;"])	8138	1548	0	963	2511	0	0	859	859	0	0	959	959	998	1726	0	2724	37	0	1048	1085	*
		gb|AB045144|Carassius_cuvieri_(["Cypriniformes;"]_["Cyprinidae;"])	262211	10329	24118	22389	56836	7576	20170	40119	67865	13025	13194	18246	44465	12635	12475	17464	42574	17944	14025	18502	50471	*
		gb|AB054124|Sarcocheilichthys_variegatus_microoculus_(["Cypriniformes;"]_["Cyprinidae;"])	275	275	0	0	275	0	0	0	0	0	0	0	0	0	0	0	0	0	0	0	0
		gb|AB070241|Hemibarbus_barbus_(["Cypriniformes;"]_["Cyprinidae;"])	152645	9161	7351	726	17238	11806	10331	12847	34984	17209	19180	7609	43998	10873	7618	8383	26874	11664	8525	9362	29551	*
		gb|AB095527|Odontobutis_obscura_(["Gobiiformes;"]_["Odontobutidae;"])	7406	0	0	3475	3475	2733	0	0	2733	0	0	1198	1198	0	0	0	0	0	0	0	0
		gb|AB108559|Luciogobius_guttatus_(["Gobiiformes;"]_["Gobiidae;"])	1183	0	0	0	0	0	999	0	999	0	0	0	0	0	0	0	0	0	184	0	184
		gb|AB111951|Carassius_auratus_auratus_(["Cypriniformes;"]_["Cyprinidae;"])	5247	0	607	0	607	0	0	2034	2034	490	0	0	490	0	0	510	510	564	0	1042	1606	*
		gb|AB167815|Lepomis_macrochirus_(["Centrarchiformes;"]_["Centrarchidae;"])	14710	0	1764	0	1764	0	2074	953	3027	0	674	0	674	4686	0	1637	6323	1946	0	976	2922	*
		gb|AB188176|Cottus_pollux_(["Perciformes;"]_["Cottidae;"])	26088	1537	0	1625	3162	2333	3270	1972	7575	1458	2817	1143	5418	0	1693	1326	3019	3998	2916	0	6914	*
		gb|AB218687|Gnathopogon_elongatus_(["Cypriniformes;"]_["Cyprinidae;"])	3737	325	0	471	796	0	0	884	884	0	0	0	0	1212	0	492	1704	353	0	0	353
		gb|AB218897|Opsariichthys_uncirostris_(["Cypriniformes;"]_["Cyprinidae;"])	1094	0	0	0	0	0	0	0	0	0	0	0	0	0	0	0	0	1094	0	0	1094
		gb|AB236731|Oncorhynchus_masou_ishikawae_(["Salmoniformes;"]_["Salmonidae;"])	1091	0	0	0	0	0	0	0	0	0	0	0	0	0	1091	0	1091	0	0	0	0
		gb|AB239598|Pungtungia_herzi_(["Cypriniformes;"]_["Cyprinidae;"])	22400	3714	2631	839	7184	0	1483	1635	3118	0	0	732	732	0	2084	927	3011	4439	1150	2766	8355	*
		gb|AB378750|Micropterus_dolomieu_(["Centrarchiformes;"]_["Centrarchidae;"])	1014	588	0	0	588	0	0	426	426	0	0	0	0	0	0	0	0	0	0	0	0
		gb|AB498065|Oryzias_latipes_(["Beloniformes;"]_["Adrianichthyidae;"])	4838	815	79	1472	2366	0	540	148	688	0	0	531	531	0	430	571	1001	147	105	0	252	*
		gb|AB626855|Tribolodon_hakonensis_(["Cypriniformes;"]_["Cyprinidae;"])	203463	13687	10724	8194	32605	8486	16344	25761	50591	15751	17582	6528	39861	9305	6094	22469	37868	20020	11651	10867	42538	*
		gb|AB860299|Silurus_soldatovi_(["Siluriformes;"]_["Siluridae;"])	8774	997	127	114	1238	551	1047	1978	3576	1052	388	500	1940	0	393	418	811	292	478	439	1209	*
		gb|AF055605|Paracanthurus_hepatus_(["Acanthuriformes;"]_["Acanthuridae;"])	1382	0	0	0	0	0	0	0	0	0	0	0	0	0	1112	0	1112	0	0	270	270
		gb|AF285923|Amphiprion_clarkii_([]_["Pomacentridae;"])	3505	0	2250	0	2250	0	0	0	0	0	0	0	0	0	1255	0	1255	0	0	0	0
		gb|AP002930|Mugil_cephalus_([]_["Mugilidae;"])	63515	6732	2030	6953	15715	4045	1900	4357	10302	3789	6296	4914	14999	3633	3377	3621	10631	3783	4112	3973	11868	*
		gb|AP003091|Trachurus_japonicus_(["Carangiformes;"]_["Carangidae;"])	36	0	0	0	0	0	0	0	0	0	0	0	0	0	0	0	0	0	0	36	36
		gb|AP004421|Oryzias_latipes_(["Beloniformes;"]_["Adrianichthyidae;"])	176	0	0	0	0	0	0	0	0	0	0	0	0	0	0	0	0	0	0	176	176
		gb|AP006789|Lateolabrax_japonicus_(["Pempheriformes;"]_["Lateolabracidae;"])	8778	837	909	0	1746	0	2458	0	2458	0	857	0	857	2674	1043	0	3717	0	0	0	0
		gb|AP009047|Cyprinus_carpio_(["Cypriniformes;"]_["Cyprinidae;"])	14205	1749	0	34	1783	1621	1989	2466	6076	1468	0	0	1468	0	0	1574	1574	761	2543	0	3304	*
		gb|AP009147|Rhynchocypris_lagowskii_(["Cypriniformes;"]_["Cyprinidae;"])	2151	0	0	545	545	0	0	0	0	0	0	0	0	755	851	0	1606	0	0	0	0
		gb|AP009310|Pseudogobio_esocinus_(["Cypriniformes;"]_["Cyprinidae;"])	28282	1373	4251	0	5624	1202	1899	2129	5230	3500	1567	1807	6874	2365	0	2808	5173	2577	2433	371	5381	*
		gb|AP014537|Micropterus_salmoides_(["Centrarchiformes;"]_["Centrarchidae;"])	1892	0	0	0	0	1089	0	803	1892	0	0	0	0	0	0	0	0	0	0	0	0
		gb|DQ250637|Eleotris_oxycephala_(["Gobiiformes;"]_["Eleotridae;"])	656	0	0	0	0	0	0	0	0	0	0	656	656	0	0	0	0	0	0	0	0
		gb|DQ288271|Oncorhynchus_mykiss_(["Salmoniformes;"]_["Salmonidae;"])	2144	0	0	0	0	0	338	671	1009	0	728	0	728	0	0	407	407	0	0	0	0
		gb|DQ536425|Micropterus_salmoides_(["Centrarchiformes;"]_["Centrarchidae;"])	82	0	0	0	0	0	0	0	0	0	0	0	0	0	0	82	82	0	0	0	0
		gb|EU124683|Plecoglossus_altivelis_(["Osmeriformes;"]_[])	180985	10377	9308	10359	30044	15118	11944	9495	36557	11349	14792	11525	37666	14334	10741	11847	36922	13205	14938	11653	39796	*
		gb|HQ391896|Micropterus_salmoides_salmoides_(["Centrarchiformes;"]_["Centrarchidae;"])	49047	5804	2553	0	8357	0	2257	2342	4599	2700	4653	2729	10082	3371	7065	4005	14441	7307	2048	2213	11568	*
		gb|JF802126|Pseudorasbora_parva_(["Cypriniformes;"]_["Cyprinidae;"])	40276	1439	0	3234	4673	4260	4875	1273	10408	2986	1194	1672	5852	5651	7780	3175	16606	545	1099	1093	2737	*
		gb|JF906109|Hemibarbus_maculatus_(["Cypriniformes;"]_["Cyprinidae;"])	45160	3751	0	2470	6221	3500	1388	4992	9880	3146	4567	0	7713	3453	3900	1358	8711	4872	2832	4931	12635	*
		gb|JQ746035|Acanthopagrus_schlegelii_(["Spariformes;"]_["Sparidae;"])	1425	0	0	0	0	0	0	0	0	0	0	0	0	0	0	1425	1425	0	0	0	0
		gb|JX628620|Sicyopterus_japonicus_(["Gobiiformes;"]_["Gobiidae;"])	2294	64	0	0	64	0	0	588	588	0	0	0	0	0	0	797	797	79	766	0	845
		gb|JX978723|Channa_argus_(["Anabantiformes;"]_["Channidae;"])	22886	890	2136	0	3026	3013	679	1725	5417	2763	0	5205	7968	0	1542	837	2379	0	3345	751	4096	*
		gb|KC509900|Misgurnus_anguillicaudatus_(["Cypriniformes;"]_["Cobitidae;"])	6453	826	1945	0	2771	0	0	0	0	0	0	0	0	0	2583	0	2583	0	1099	0	1099
		gb|KF408383|Zacco_platypus_(["Cypriniformes;"]_["Cyprinidae;"])	169237	12651	9603	14032	36286	10028	10341	10407	30776	9182	9049	10022	28253	10490	11535	14385	36410	7462	16927	13123	37512	*
		gb|KF562047|Misgurnus_bipartitus_(["Cypriniformes;"]_["Cobitidae;"])	583	0	0	0	0	0	0	0	0	583	0	0	583	0	0	0	0	0	0	0	0
		gb|KJ427719|Nipponocypris_koreanus_(["Cypriniformes;"]_["Cyprinidae;"])	24712	582	773	0	1355	3733	5202	0	8935	0	2869	4704	7573	1228	0	1892	3120	2293	0	1436	3729	*
		gb|KJ833752|Amphiprion_frenatus_([]_["Pomacentridae;"])	466	0	0	0	0	0	0	0	0	0	466	0	466	0	0	0	0	0	0	0	0
		gb|KJ888855|Squalidus_sp._SX-0527_(["Cypriniformes;"]_["Cyprinidae;"])	6686	513	0	0	513	652	2000	0	2652	0	0	1993	1993	0	0	0	0	0	0	1528	1528
		gb|KM030430|Acanthogobius_flavimanus_(["Gobiiformes;"]_["Gobiidae;"])	139935	14495	11713	10087	36295	6488	5311	8577	20376	11956	10442	5969	28367	6468	9807	8537	24812	13152	9470	7463	30085	*
		gb|KM030453|Gymnogobius_opperiens_(["Gobiiformes;"]_["Gobiidae;"])	15832	0	0	0	0	0	0	1914	1914	0	2769	2953	5722	1833	0	1138	2971	1047	2101	2077	5225
		gb|KM030455|Gymnogobius_urotaenia_(["Gobiiformes;"]_["Gobiidae;"])	142161	8229	9459	5946	23634	16345	7801	17248	41394	15598	7056	5396	28050	10748	8172	7272	26192	7157	6263	9471	22891	*
		gb|KM030472|Rhinogobius_brunneus_(["Gobiiformes;"]_["Gobiidae;"])	29627	267	4293	911	5471	2300	0	2017	4317	1746	2753	3645	8144	2717	5096	474	8287	1458	1950	0	3408	*
		gb|KM030473|Rhinogobius_brunneus_(["Gobiiformes;"]_["Gobiidae;"])	244490	14637	20931	15060	50628	17166	13272	12230	42668	14113	20258	15255	49626	33417	17643	10828	61888	18811	11738	9131	39680	*
		gb|KM030475|Rhinogobius_giurinus_(["Gobiiformes;"]_["Gobiidae;"])	14992	1530	0	0	1530	0	850	0	850	1221	1637	0	2858	5988	2094	0	8082	1341	0	331	1672	*
		gb|KM030477|Tridentiger_brevispinis_(["Gobiiformes;"]_["Gobiidae;"])	8614999	508592	415921	429622	1354135	508515	594369	734582	1837466	599640	539117	622104	1760861	565270	598148	596713	1760131	635321	664293	602792	1902406	*
		gb|KM030479|Tridentiger_obscurus_(["Gobiiformes;"]_["Gobiidae;"])	375	0	0	0	0	0	0	0	0	373	0	0	373	0	0	0	0	0	0	2	2
		gb|KM368340|Mugil_cephalus_([]_["Mugilidae;"])	26888	2314	1943	2526	6783	1573	479	3132	5184	4160	2403	1296	7859	237	851	1796	2884	1686	1573	919	4178	*
		gb|KM401549|Ctenopharyngodon_idellus_x_Elopichthys_bambusa_(["Cypriniformes;"]_["Cyprinidae;"])	1900	666	0	0	666	1234	0	0	1234	0	0	0	0	0	0	0	0	0	0	0	0
		gb|KM659025|Carassius_auratus_(["Cypriniformes;"]_["Cyprinidae;"])	5309	2628	0	0	2628	0	0	0	0	0	1638	654	2292	0	0	0	0	26	0	363	389
		gb|KP281293|Hypomesus_olidus_(["Osmeriformes;"]_["Osmeridae;"])	4445	686	0	0	686	379	940	0	1319	725	272	557	1554	96	13	586	695	153	14	24	191	*
		gb|X61010|Cyprinus_carpio_(["Cypriniformes;"]_["Cyprinidae;"])	486546	31970	21275	36909	90154	22030	39938	37660	99628	35271	38161	34674	108106	28778	30290	34474	93542	28149	35175	31792	95116	*
