# Supplementary material for: Water pre-filtration methods to improve environmental DNA detection by real-time PCR and metabarcoding
Source: PLoS One. 2021 May 7;16(5):e0250162. doi: 10.1371/journal.pone.0250162 (PMC8104373; doi:10.1371/journal.pone.0250162)
Supplement: S2 Table — Water samples were collected from the Sagami River system on 22 December 2018, and 69 species were detected. Compared to 9 June 2018, eight replicates of the first PCR were pooled before the second PCR. (XLSX) [file pone.0250162.s006.xlsx]

## Sheet: S2 Table
Taxonomy	All	NoPre 1st	NoPre 2nd	NoPre 3rd	NoPre All	840µm 1st	840µm 2nd	840µm 3rd	840µm All	200µm 1st	200µm 2nd	200µm 3rd	200µm All	50µm 1st	50µm 2nd	50µm 3rd	50µm All	10µm 1st	10µm 2nd	10µm 3rd	10µm All	Commonly detected species
gb|AB006953|Carassius_auratus_(["Cypriniformes;"]_["Cyprinidae;"])	48397	3164	3239	2884	9287	2601	2144	3382	8127	3169	3163	3432	9764	3485	4772	3287	11544	3660	3116	2899	9675	*
gb|AB022904|Tridentiger_trigonocephalus_(["Gobiiformes;"]_["Gobiidae;"])	3617	104	437	13	554	141	305	297	743	70	178	686	934	405	196	307	908	72	311	95	478	*
gb|AB032554|Sardinops_melanostictus_(["Clupeiformes;"]_["Clupeidae;"])	13	0	0	0	0	0	0	0	0	0	0	0	0	0	0	0	0	0	13	0	13
gb|AB038556|Anguilla_japonica_(["Anguilliformes;"]_["Anguillidae;"])	491	10	0	48	58	67	31	0	98	52	32	106	190	23	0	0	23	0	38	84	122	*
gb|AB040676|Engraulis_japonicus_(["Clupeiformes;"]_["Engraulidae;"])	19	0	0	0	0	0	0	0	0	0	0	0	0	19	0	0	19	0	0	0	0
gb|AB042861|Lepisosteus_oculatus_(["Semionotiformes;"]_["Lepisosteidae;"])	152	0	0	0	0	0	0	0	0	0	0	0	0	0	77	75	152	0	0	0	0
gb|AB045144|Carassius_cuvieri_(["Cypriniformes;"]_["Cyprinidae;"])	68273	6069	5770	4193	16032	2747	2971	5438	11156	4465	4308	4863	13636	3977	6214	5328	15519	3557	4178	4195	11930	*
gb|AB070241|Hemibarbus_barbus_(["Cypriniformes;"]_["Cyprinidae;"])	4925	338	222	307	867	200	263	283	746	204	385	408	997	333	394	342	1069	377	483	386	1246	*
gb|AB095527|Odontobutis_obscura_(["Gobiiformes;"]_["Odontobutidae;"])	7391	325	361	291	977	451	521	276	1248	254	324	442	1020	679	965	498	2142	230	1125	649	2004	*
gb|AB108559|Luciogobius_guttatus_(["Gobiiformes;"]_["Gobiidae;"])	26	0	0	0	0	0	0	0	0	18	0	0	18	0	8	0	8	0	0	0	0
gb|AB111951|Carassius_auratus_auratus_(["Cypriniformes;"]_["Cyprinidae;"])	1206	0	35	164	199	200	0	41	241	126	0	159	285	77	116	220	413	0	0	68	68	*
gb|AB167815|Lepomis_macrochirus_(["Centrarchiformes;"]_["Centrarchidae;"])	1230	242	6	3	251	35	55	102	192	43	117	142	302	256	0	89	345	48	79	13	140	*
gb|AB182308|Gadus_chalcogrammus_(["Gadiformes;"]_["Gadidae;"])	13	0	0	0	0	0	0	0	0	0	0	0	0	0	0	0	0	0	0	13	13
gb|AB188175|Cottus_kazika_(["Perciformes;"]_["Cottidae;"])	50	0	0	11	11	0	0	0	0	29	10	0	39	0	0	0	0	0	0	0	0
gb|AB188176|Cottus_pollux_(["Perciformes;"]_["Cottidae;"])	1623	86	38	37	161	146	122	109	377	76	161	237	474	100	78	118	296	74	61	180	315	*
gb|AB218687|Gnathopogon_elongatus_(["Cypriniformes;"]_["Cyprinidae;"])	32	18	0	0	18	0	0	0	0	0	0	0	0	0	0	0	0	0	14	0	14
gb|AB218897|Opsariichthys_uncirostris_(["Cypriniformes;"]_["Cyprinidae;"])	236	0	0	97	97	6	35	13	54	0	19	0	19	66	0	0	66	0	0	0	0
gb|AB236731|Oncorhynchus_masou_ishikawae_(["Salmoniformes;"]_["Salmonidae;"])	13	0	13	0	13	0	0	0	0	0	0	0	0	0	0	0	0	0	0	0	0
gb|AB239598|Pungtungia_herzi_(["Cypriniformes;"]_["Cyprinidae;"])	45	0	0	4	4	0	41	0	41	0	0	0	0	0	0	0	0	0	0	0	0
gb|AB378750|Micropterus_dolomieu_(["Centrarchiformes;"]_["Centrarchidae;"])	140	0	0	28	28	0	0	26	26	29	0	0	29	0	39	0	39	0	18	0	18	*
gb|AB488407|Scomber_australasicus_(["Scombriformes;"]_["Scombridae;"])	761	0	141	0	141	0	0	20	20	0	0	0	0	18	0	0	18	0	0	582	582
gb|AB498065|Oryzias_latipes_(["Beloniformes;"]_["Adrianichthyidae;"])	12	0	0	0	0	0	0	2	2	5	0	0	5	0	5	0	5	0	0	0	0
gb|AB517556|Seriola_quinqueradiata_(["Carangiformes;"]_["Carangidae;"])	33	0	0	0	0	28	0	0	28	0	0	0	0	5	0	0	5	0	0	0	0
gb|AB626855|Tribolodon_hakonensis_(["Cypriniformes;"]_["Cyprinidae;"])	304825	21430	18487	20446	60363	14534	15324	18653	48511	15848	22614	23153	61615	21990	22728	22150	66868	23069	22951	21448	67468	*
gb|AB860299|Silurus_soldatovi_(["Siluriformes;"]_["Siluridae;"])	306	23	32	2	57	13	23	18	54	2	4	62	68	6	29	9	44	43	14	26	83	*
gb|AP002930|Mugil_cephalus_([]_["Mugilidae;"])	117616	9471	6443	7044	22958	5624	10004	6900	22528	7008	8533	7153	22694	9371	7442	7043	23856	8821	7846	8913	25580	*
gb|AP003091|Trachurus_japonicus_(["Carangiformes;"]_["Carangidae;"])	30	0	18	12	30	0	0	0	0	0	0	0	0	0	0	0	0	0	0	0	0
gb|AP004355|Atractosteus_spatula_(["Semionotiformes;"]_["Lepisosteidae;"])	15	0	0	0	0	9	6	0	15	0	0	0	0	0	0	0	0	0	0	0	0
gb|AP004445|Caranx_melampygus_(["Carangiformes;"]_["Carangidae;"])	10	0	0	0	0	0	0	0	0	0	0	0	0	10	0	0	10	0	0	0	0
gb|AP006789|Lateolabrax_japonicus_(["Pempheriformes;"]_["Lateolabracidae;"])	635	98	32	12	142	42	42	0	84	36	48	18	102	148	18	7	173	22	69	43	134	*
gb|AP009047|Cyprinus_carpio_(["Cypriniformes;"]_["Cyprinidae;"])	2216	146	174	304	624	41	96	31	168	143	256	267	666	107	57	113	277	111	195	175	481	*
gb|AP009129|Ditrema_temminckii_([]_["Embiotocidae;"])	40	0	0	0	0	0	0	0	0	0	0	40	40	0	0	0	0	0	0	0	0
gb|AP009139|Etrumeus_micropus_(["Clupeiformes;"]_[])	59	0	0	0	0	0	0	0	0	0	0	0	0	0	0	0	0	0	59	0	59
gb|AP009147|Rhynchocypris_lagowskii_(["Cypriniformes;"]_["Cyprinidae;"])	39	0	0	0	0	0	0	0	0	0	0	0	0	0	39	0	39	0	0	0	0
gb|AP009310|Pseudogobio_esocinus_(["Cypriniformes;"]_["Cyprinidae;"])	1674	170	37	138	345	107	74	116	297	39	96	175	310	105	62	210	377	146	72	127	345	*
gb|AP009526|Takifugu_niphobles_(["Tetraodontiformes;"]_["Tetraodontidae;"])	602	42	0	60	102	113	0	149	262	0	0	0	0	77	57	9	143	45	0	50	95
gb|AP011064|Rhynchopelates_oxyrhynchus_(["Centrarchiformes;"]_["Terapontidae;"])	400	0	174	23	197	24	26	66	116	0	0	0	0	0	0	0	0	0	47	40	87
gb|AP014537|Micropterus_salmoides_(["Centrarchiformes;"]_["Centrarchidae;"])	18	0	0	0	0	0	0	0	0	0	0	0	0	18	0	0	18	0	0	0	0
gb|EF506764|Acanthopagrus_latus_(["Spariformes;"]_["Sparidae;"])	246	11	43	19	73	54	0	0	54	32	0	3	35	0	0	24	24	0	15	45	60	*
gb|EU104370|Takifugu_fasciatus_(["Tetraodontiformes;"]_["Tetraodontidae;"])	81	0	0	0	0	0	0	0	0	0	81	0	81	0	0	0	0	0	0	0	0
gb|EU124683|Plecoglossus_altivelis_(["Osmeriformes;"]_[])	493	35	4	9	48	6	39	66	111	47	9	6	62	56	78	22	156	27	33	56	116	*
gb|HQ391896|Micropterus_salmoides_salmoides_(["Centrarchiformes;"]_["Centrarchidae;"])	7873	711	302	475	1488	523	522	581	1626	465	916	313	1694	358	615	594	1567	578	475	445	1498	*
gb|JF802126|Pseudorasbora_parva_(["Cypriniformes;"]_["Cyprinidae;"])	2695	173	76	404	653	164	80	145	389	143	271	131	545	227	227	147	601	149	152	206	507	*
gb|JF906109|Hemibarbus_maculatus_(["Cypriniformes;"]_["Cyprinidae;"])	1087	61	110	93	264	32	49	89	170	51	55	101	207	50	96	62	208	144	26	68	238	*
gb|JQ746035|Acanthopagrus_schlegelii_(["Spariformes;"]_["Sparidae;"])	746	34	54	75	163	13	0	33	46	190	0	47	237	96	0	0	96	41	109	54	204	*
gb|JX628620|Sicyopterus_japonicus_(["Gobiiformes;"]_["Gobiidae;"])	3	0	0	0	0	0	0	0	0	0	0	0	0	0	0	0	0	0	3	0	3
gb|JX978723|Channa_argus_(["Anabantiformes;"]_["Channidae;"])	4445	194	395	359	948	168	306	550	1024	85	268	372	725	212	672	462	1346	265	55	82	402	*
gb|JX978725|Channa_argus_x_Channa_maculata_(["Anabantiformes;"]_["Channidae;"])	22	0	0	22	22	0	0	0	0	0	0	0	0	0	0	0	0	0	0	0	0
gb|KC477844|Konosirus_punctatus_(["Clupeiformes;"]_["Clupeidae;"])	1048	27	72	82	181	24	68	46	138	104	0	90	194	19	184	79	282	34	213	6	253	*
gb|KC509900|Misgurnus_anguillicaudatus_(["Cypriniformes;"]_["Cobitidae;"])	1013	88	69	70	227	39	92	21	152	182	25	130	337	6	115	48	169	108	0	20	128	*
gb|KC777290|Psenopsis_anomala_(["Scombriformes;"]_["Centrolophidae;"])	2	0	0	0	0	0	0	0	0	0	2	0	2	0	0	0	0	0	0	0	0
gb|KF408383|Zacco_platypus_(["Cypriniformes;"]_["Cyprinidae;"])	67765	3703	4189	4624	12516	3570	2982	3368	9920	4032	5301	4376	13709	4984	5840	4950	15774	5752	4956	5138	15846	*
gb|KJ148633|Selar_crumenophthalmus_(["Carangiformes;"]_["Carangidae;"])	25	0	0	0	0	0	0	0	0	0	25	0	25	0	0	0	0	0	0	0	0
gb|KJ427719|Nipponocypris_koreanus_(["Cypriniformes;"]_["Cyprinidae;"])	2075	101	63	104	268	0	95	48	143	67	311	319	697	116	205	120	441	147	246	133	526	*
gb|KJ888855|Squalidus_sp._SX-0527_(["Cypriniformes;"]_["Cyprinidae;"])	4380	636	342	96	1074	249	181	176	606	83	520	241	844	278	340	318	936	194	438	288	920	*
gb|KM030430|Acanthogobius_flavimanus_(["Gobiiformes;"]_["Gobiidae;"])	1207	117	113	101	331	107	49	45	201	22	60	129	211	164	0	101	265	105	44	50	199	*
gb|KM030453|Gymnogobius_opperiens_(["Gobiiformes;"]_["Gobiidae;"])	44	0	0	15	15	0	0	0	0	0	0	29	29	0	0	0	0	0	0	0	0
gb|KM030455|Gymnogobius_urotaenia_(["Gobiiformes;"]_["Gobiidae;"])	2370	76	63	353	492	46	265	195	506	132	98	222	452	305	188	20	513	86	136	185	407	*
gb|KM030472|Rhinogobius_brunneus_(["Gobiiformes;"]_["Gobiidae;"])	238	40	0	0	40	0	47	34	81	0	0	0	0	19	38	0	57	0	60	0	60
gb|KM030473|Rhinogobius_brunneus_(["Gobiiformes;"]_["Gobiidae;"])	935	61	0	36	97	5	30	15	50	32	227	303	562	30	36	0	66	31	52	77	160	*
gb|KM030475|Rhinogobius_giurinus_(["Gobiiformes;"]_["Gobiidae;"])	209	0	36	0	36	0	0	0	0	0	0	57	57	18	47	0	65	0	40	11	51
gb|KM030477|Tridentiger_brevispinis_(["Gobiiformes;"]_["Gobiidae;"])	13225	779	729	1119	2627	821	552	878	2251	392	723	1252	2367	743	538	1661	2942	1501	553	984	3038	*
gb|KM272585|Rhabdosargus_sarba_(["Spariformes;"]_["Sparidae;"])	12	0	0	0	0	0	0	0	0	12	0	0	12	0	0	0	0	0	0	0	0
gb|KM368340|Mugil_cephalus_([]_["Mugilidae;"])	74928	5281	4525	4752	14558	3597	4029	5385	13011	4719	5381	4215	14315	5036	5425	5846	16307	5983	6103	4651	16737	*
gb|KM659025|Carassius_auratus_(["Cypriniformes;"]_["Cyprinidae;"])	4883	453	231	233	917	155	120	300	575	762	220	929	1911	245	90	338	673	299	248	260	807	*
gb|KP281293|Hypomesus_olidus_(["Osmeriformes;"]_["Osmeridae;"])	2515	79	211	73	363	112	75	299	486	185	245	296	726	154	197	198	549	162	105	124	391	*
gb|KP644357|Gadus_chalcogrammus_(["Gadiformes;"]_["Gadidae;"])	22	0	0	22	22	0	0	0	0	0	0	0	0	0	0	0	0	0	0	0	0
gb|X61010|Cyprinus_carpio_(["Cypriniformes;"]_["Cyprinidae;"])	39747	2629	2655	2274	7558	2234	2087	2666	6987	2439	2685	2159	7283	3653	3158	2883	9694	3356	2563	2306	8225	*
