# Supplementary material for: Water pre-filtration methods to improve environmental DNA detection by real-time PCR and metabarcoding
Source: PLoS One. 2021 May 7;16(5):e0250162. doi: 10.1371/journal.pone.0250162 (PMC8104373; doi:10.1371/journal.pone.0250162)
Supplement: S3 Table — CytB-F and CytB-R were used as primers for amplification. An EJ probe for TB was used as the detection probe for the THUNDERBIRD® qPCR Mix and an EJ probe for EMM was used as detection probe for the TaqMan Environmental Master Mix 2.0. (XLSX) [file pone.0250162.s007.xlsx]

## Sheet: S3 Table
Name	Sequence(5'→3')
CytB-F	CCAGATAATTTCACTCCAGCAAACC
CytB-R	CGAGTACCCCTCCTAGTTTGTTG
EJ probe for TB	VIC-CATATCAAGCCGGAATGA-MGB
EJ probe for EMM	FAM-CATATCAAGCCGGAATGA-MGB
