# Supplementary material for: Water pre-filtration methods to improve environmental DNA detection by real-time PCR and metabarcoding
Source: PLoS One. 2021 May 7;16(5):e0250162. doi: 10.1371/journal.pone.0250162 (PMC8104373; doi:10.1371/journal.pone.0250162)
Supplement: S4 Table — (XLSX) [file pone.0250162.s008.xlsx]

## Sheet: S4 Table
Condition	Humin concentration in environmental water (mg/L)	qPCR reagent	Filter1_1	Filter1_2	Filter1_3	Filter2_1	Filter2_2	Filter2_3	Filter3_1	Filter3_2	Filter3_3	Figure
NoPre	0	TB	32.92	32.5	32.7	33.49	33.03	32.7				Figure.3A
Pre840µm	0	TB	32.59	32.42	32.61	32.98	32.37	32.72				Figure.3A
Pre200µm	0	TB	32.28	32.89	32.55	32.33	32.8	33.07				Figure.3A
Pre50µm	0	TB	32.7	32.22	32.85	32.77	32.4	33.14				Figure.3A
Pre10µm	0	TB	32.42	32.72	32.34	32.84	32.25	32.19				Figure.3A
NoPre	250	TB	Not detected	Not detected	Not detected	Not detected	Not detected	Not detected				Figure.3B
Pre840µm	250	TB	37.88	37.84	37.01	37.88	37.84	37.01				Figure.3B
Pre200µm	250	TB	33.12	31.97	33.37	33.12	31.97	33.37				Figure.3B
Pre50µm	250	TB	32.28	32.49	32.71	32.28	32.49	32.71				Figure.3B
Pre10µm	250	TB	32.61	32.48	32.5	32.61	32.48	32.5				Figure.3B
Control	250	TB	31.89	32.41	32.41	32.43	31.58	32.53				Figure.4B
NoCF	250	TB	36.55	34.77	36.17	36.2	39.56	35.83	38.66	40.65	41.97	Figure.4B
CF1	250	TB	40.22	42.89	Not detected	36.77	34.75	34.59	33.12	35.77	34.56	Figure.4B
CF2	250	TB	32.73	34.18	32.62	34.51	32.93	33.68	33.14	33.25	32.91	Figure.4B
CF3	250	TB	31.9	33.25	33.32	33.22	33.88	33.28	34	33.47	33.54	Figure.4B
NoPre	0	TB	31.86	32.07	32.35	31.82	32.61	32.25	32.47	32.58	32.82	Figure.5A
Pre840µm	0	TB	31.84	32.23	32.59	32.12	32.07	32.72	32.26	32.66	32.44	Figure.5A
Pre200µm	0	TB	31.94	32.75	32.7	32.39	32.15	32.61	32.55	32.94	33.02	Figure.5A
Pre50µm	0	TB	31.94	31.85	32.08	31.91	31.49	32.6	32.51	32.47	33.05	Figure.5A
Pre10µm	0	TB	32.4	31.82	32.16	31.73	31.68	32.78	32.16	32.05	32.68	Figure.5A
NoPre	30	TB	40.21	41.19	34.35	34.19	34.11	34.62	38.28	36.21	33.94	Figure.5B
Pre840µm	30	TB	40.64	34.55	33.24	32.25	33.37	33.06	33.28	33.38	33.5	Figure.5B
Pre200µm	30	TB	32.87	33.45	33.14	33.3	33.98	33.56	33.43	33.73	34.45	Figure.5B
Pre50µm	30	TB	32.4	32.4	32.69	32.84	33.37	33.12	33.02	33.45	33.6	Figure.5B
Pre10µm	30	TB	33.29	33.14	32.92	32.57	33.13	32.81	32.83	33	33.82	Figure.5B
NoPre	0	EMM	34.8	37.01	34.39	33.35	35.01	34.1	34.27	36.02	35.2	Figure.5A
Pre840µm	0	EMM	35.31	36.28	37.13	32.73	33.5	33.8	35.07	34.91	34.75	Figure.5A
Pre200µm	0	EMM	35.25	34.54	35.59	33.2	33.37	34.99	34.15	34.65	34.49	Figure.5A
Pre50µm	0	EMM	35.03	35.19	35.36	34.44	32.7	33.91	34.72	34.54	34.49	Figure.5A
Pre10µm	0	EMM	34.55	34.83	34.12	32.13	33.46	34.53	35.32	34.16	34.25	Figure.5A
NoPre	30	EMM	34.88	35.06	34.19	34.73	34.8	35.64	35.71	36.46	37.36	Figure.5B
Pre840µm	30	EMM	34.03	33.62	34.58	34.87	34.97	33.83	34.9	35.75	36.16	Figure.5B
Pre200µm	30	EMM	34.54	34.47	34.61	34.95	36.24	35.18	35.58	36.73	36.64	Figure.5B
Pre50µm	30	EMM	33.5	33.98	33.94	34.31	34.03	33.85	35.03	34.79	35.17	Figure.5B
Pre10µm	30	EMM	33.89	34.69	34.37	34.63	34.52	34.55	34.76	35.68	35.14	Figure.5B
